# Supplementary material for: Ultrasensitive Lateral Flow Immunoassay for Fumonisin B1 Detection Using Highly Luminescent Aggregation-Induced Emission Microbeads
Source: Toxins (Basel). 2023 Jan 16;15(1):79. doi: 10.3390/toxins15010079 (PMC9861643; doi:10.3390/toxins15010079)
Supplement: Supplementary file 1 [file toxins-15-00079-s001.zip]

Archive with 1 entries (1 files):
- toxins-2113726-supplementary.pdf
